# Supplementary material for: Phenotypic Plasticity: What Has DNA Methylation Got to Do with It?
Source: Insects. 2022 Jan 19;13(2):110. doi: 10.3390/insects13020110 (PMC8878681; doi:10.3390/insects13020110)
Supplement: Supplementary file 1 [file insects-13-00110-s001.zip]

Archive with 1 entries (1 files):
- insects-1517541-supplementary.xlsx
