# Supplementary material for: Phenotypic Plasticity: What Has DNA Methylation Got to Do with It?
Source: Insects. 2022 Jan 19;13(2):110. doi: 10.3390/insects13020110 (PMC8878681; doi:10.3390/insects13020110)
Supplement: Supplementary file 1 [file insects-13-00110-s001.zip › insects-1517541-supplementary.xlsx]

## Sheet: Nov2021
Crustaceans			Species code								CpG	DNMT1	DNMT3	TET1 (most similar to Human TET3)	MBD2/3	MBD4	Tip60
	Genome	Amphibalanus amphitrite	Aamp	NRLGWU_Aamphi_draft	GCF_019059575.1	NCBI Annotation Release 100	807604242	Contig	44376			1	1	1	1	1	1
		Armadillidium nasatum	Anas	CNRS_Arma_nasa_1.0	GCA_009176605.1	From INSDC submitter	1223175971	Scaffold	43756			1	0	1	1	1	1
		Armadillidium vulgare	Avul	Arma_vul_BF2787	GCA_004104545.1	From INSDC submitter	1725108002	Scaffold	43489			0	0	1	1	0	1
		Caligus rogercresseyi	Crog	ASM1338718v1	GCA_013387185.1	From INSDC submitter	478201101	Chromosome	43782			0	0	0	0	0	1
		Chionoecetes opilio	Copi	ASM1658430v1	GCA_016584305.1	From INSDC submitter	2002919378	Scaffold	44204			1	0	0	1	0	1
		Cyprideis torosa	Ctor	Cto_b1v02_max_arth_b2g_genome	GCA_905338395.1	From INSDC submitter	334833579	Scaffold	44334			0	0	1	1	1	1
		Daphnia magna	Dmag	ASM399081v1	GCF_003990815.1	NCBI Annotation Release 100	122937721	Chromosome	43472			1	1	1	1	1	1
		Darwinula stevensoni	Dste	Dst_b1v02_max_arth_b2g_genome	GCA_905338385.1	From INSDC submitter	382098207	Scaffold	44335			1	1	1	1	1	1
		Eurytemora affinis	Eaff	Eaff_2.0	GCF_000591075.1	NCBI Annotation Release 100	389032277	Scaffold	43081			1	0	1	1	0	1
		Homarus americanus	Hame	GMGI_Hamer_2.0	GCF_018991925.1	NCBI Annotation Release 100	2292059586	Scaffold	44370			1	1	1	1	1	1
		Hyalella azteca	Hazt	Hazt_2.0	GCF_000764305.1	NCBI Annotation Release 100	550885727	Scaffold	42571			1	1	1	1	1	1
		Hyalella azteca	Hazt	Hazt_2.0.1	GCA_000764305.3	From INSDC submitter	550885727	Scaffold	43717			1	1	1	1	1	1
		Notodromas monacha	Nmon	Nmo_b1v02_max_arth_b2g_genome	GCA_905338405.1	From INSDC submitter	376665953	Scaffold	44334			1	0	1	0	0	1
		Penaeus japonicus	Pjap	Mj_TUMSAT_v1.0	GCF_017312705.1	NCBI Annotation Release 100	1704994957	Scaffold	44239			1	1	1	1	1	1
		Penaeus monodon	Pmon	NSTDA_Pmon_1	GCF_015228065.1	NCBI Annotation Release 100	2394331783	Chromosome	44140			1	0	1	1	1	1
		Penaeus vannamei	Pvan	ASM378908v1	GCF_003789085.1	NCBI Annotation Release 100	1663565311	Scaffold	43420			1	1	1	1	1	1
		Pollicipes pollicipes	Ppol	Ppol_2	GCF_011947565.2	NCBI Annotation Release 100	770089732	Scaffold	44131			1	1	1	1	1	1
		Tigriopus californicus	Tcal	Tcal_SD_v2.1	GCA_007210705.1	From INSDC submitter	191142546	Chromosome	43675			1	0	1	1	0	1
		Trinorchestia longiramus	Tlon	ASM678305v1	GCA_006783055.1	From INSDC submitter	886098277	Scaffold	43655			1	1	1	1	1	1
Protura
	TSA	Acerentomon sp. AD-2013	Asp.									1	0	1	1	1	1
Collebembola
	Genome	Allacma fusca	Afus	Afus1_asm01	GCA_910591605.1	From INSDC submitter	425887823	Scaffold	2021-08-13			0	0	1	1	0	1
		Folsomia candida	Fcan	ASM221717v1	GCF_002217175.1	NCBI Annotation Release 101	221702752	Scaffold	2017-07-12			0	0	1	1	0	1
		Orchesella cincta	Ocin	ASM171814v1	GCA_001718145.1	From INSDC submitter	286766519	Scaffold	2016-09-02			0	0	1	1	0	1
		Akabosia matsudoensis	Amat	ASM1959364v1	GCA_019593645.1		184623299	Scaffold	2021-08-13			0	0	1	1	0	1
		Brachystomella parvula	Bpar	ASM1977654v1	GCA_019776545.1		118473689	Scaffold	2021-08-26			0	0	1	1	0	1
		Ceratophysella communis	Ccom	ASM986990v1	GCA_009869905.1		162375375	Scaffold	2020-01-14			0	0	1	1	0	1
		Desoria tigrina	Dtig	SCDETI_UL_ASM1	GCA_906901685.1		211462971	Scaffold	2021-05-13			0	0	1	1	0	1
		Dicyrtomina minuta	Dmin	ASM1977580v1	GCA_019775805.1		317950528	Scaffold	2021-08-26			0	0	1	1	0	1
		Harlomillsia oculata	Hocu	ASM1977614v1	GCA_019776145.1		119225823	Scaffold	2021-08-26			1	0	1	1	0	1
		Holacanthella duospinosa	Hduo	ASM273828v1	GCA_002738285.1		327566771	Scaffold	2017-10-31			0	0	1	1	0	1
		Lipothrix lubbocki	Llub	ASM987233v1	GCA_009872335.1		244673950	Scaffold	2020-01-14			0	0	1	1	0	1
		Mesaphorura yosii	Myos	ASM986994v1	GCA_009869945.1		97983859	Scaffold	2020-01-14			0	0	1	1	0	1
		Neanura muscorum	Nmus	ASM1977582v1	GCA_019775825.1		208848653	Scaffold	2021-08-26			0	0	1	1	0	1
		Neelides sp. FZ-2019	Nsp.	ASM986979v1	GCA_009869795.1		97765094	Scaffold	2020-01-14			0	0	1	1	0	1
		Oncopodura yosiiana	Oyos	ASM986980v1	GCA_009869805.1		118350332	Scaffold	2020-01-14			0	0	1	1	0	1
		Plutomurus gul	Pgul	ASM1977618v1	GCA_019776185.1		209819217	Scaffold	2021-08-26			0	0	1	1	0	1
		Pogonognathellus flavescens	Pfla	ASM1977616v1	GCA_019776165.1		273662451	Scaffold	2021-08-26			0	0	1	1	0	1
		Pogonognathellus longicornis	Plon	ASM1977578v1	GCA_019775785.1		305790077	Scaffold	2021-08-26			0	0	1	1	0	1
		Pseudachorutes palmiensis	Ppal	ASM986984v1	GCA_009869845.1		77080803	Scaffold	2020-01-14			0	0	1	1	0	1
		Pseudobourletiella spinata	Pspi	ASM987015v1	GCA_009870155.1		208313765	Scaffold	2020-01-14			0	0	1	1	0	1
		Pygmarrhopalites habei	Phab	ASM987018v1	GCA_009870185.1		211516385	Scaffold	2020-01-14			0	0	1	1	0	1
		Rambutanura hunanensis	Rhun	ASM1977646v1	GCA_019776465.1		83202253	Scaffold	2021-08-26			0	0	1	1	0	1
		Sinella curviseta	Scur	ASM411504v3	GCA_004115045.3		364329999	Chromosome	2020-08-06			0	0	1	1	0	1
		Sminthurides aquaticus	Saqu	SCSMAQ_UL_ASM1	GCA_906901655.1		165915169	Contig	2021-05-13			0	0	1	1	0	1
		Sminthurides bifidus	Sbif	ASM987237v1	GCA_009872375.1		130022519	Scaffold	2020-01-14			0	0	1	1	0	1
		Sminthurinus signatus	Ssig	ASM1977656v1	GCA_019776565.1		176549869	Scaffold	2021-08-26			0	0	1	0	0	1
		Thalassaphorura encarpata	Tenc	ASM986992v1	GCA_009869925.1		130904934	Scaffold	2020-01-14			0	0	1	1	0	1
		Tomocerus maximus	Tmax	ASM1977644v1	GCA_019776445.1		269288428	Scaffold	2021-08-26			0	0	1	1	0	1
		Tomocerus minor	Tmin	ASM993645v1	GCA_009936455.1		332593957	Scaffold	2020-01-27			1	0	1	1	0	1
		Tomocerus nigrus	Tnig	ASM1977650v1	GCA_019776505.1		275185134	Scaffold	2021-08-26			0	0	1	1	0	1
		Tomocerus qinae	Tqin	ASM2005564v1	GCA_020055645.1		334444421	Chromosome	2021-09-21			0	0	1	1	0	1
		Tomocerus vulgaris	Tvul	ASM1977648v1	GCA_019776485.1		266584676	Scaffold	2021-08-26			0	0	1	1	0	1
		Yoshiicerus persimilis	Yper	ASM2035261v1	GCA_020352615.1		326432614	Chromosome	2021-11-09			0	0	1	1	0	1
	TSA	Sminthurus viridis										0	0	0	1	0	1
		Tetrodontophora bielanensis										0	0	1	1	0	1
		Anurida maritima										0	0	1	1	0	1
Diplura
	genome
		Campodea augens	Caug	UGE_Caugens_1.0	GCA_009757345.1		1127042003	Scaffold	2019-12-16			1	1	1	1	1	1
		Catajapyx aquilonaris	Caqu	Caqu_2.0	GCA_000934665.2		285625633	Scaffold	2017-12-15			1	1	1	1	1	1
	TSA
		Occasjapyx japonicus	Ojap									1	0	0	1	1	1
Archaeognatha
	genome
		Machilis hrabei	Mhra	Mhra_1.0	GCA_003456935.1		2144507099	Scaffold	2018-08-31			1	0	1	1	1	1
	TSA
		Meinertellus cundinamarcensis	Mcun									1	0	0	1	1	1
Zygentoma
	Genome
	TSA
		Tricholepidion gertschi	Tger									1	0	0	1	0	0
		Thermobia domestica	Tdom									0	0	1	0	0	1
		Atelura formicaria	Afor									0	0	0	0	1	1
Odonata
	Genome	Ladona fulva	Lful	Lful_2.0	GCA_000376725.2	From INSDC submitter	1157615891	Scaffold	2017-10-31			1	0	1	1	1	1
		Calopteryx splendens	Cspl	Calsple1.0	GCA_002093875.1		1628352544	Scaffold	2017-04-14			1	0	1	1	1	0
		Rhinocypha anisoptera	Rani	ASM1176276v1	GCA_011762765.1		1871797026	Scaffold	2020-03-27			1	0	1	0	0	1
		Pantala flavescens	Pfla	CAAS_Pfla_1.0	GCA_020796165.1		663273809	Chromosome	2021-11-08			1	1	1	1	1	1
	TSA	Megaloprepus caerulatus	Mcae									1	0	1	1	1	1
		Ischnura elegans	Iele									1	0	1	1	1	1
		Epiophlebia superstes	Esup									1	0	0	1	1	1
		Mortonagrion selenion	Msel									1	0	0	1	1	1
		Cordulegaster boltonii	Cbol									1	0	1	1	0	1
Ephemeroptera
	Genome	Cloeon dipterum	Cdip	CLODIP2	GCA_902829235.1	From INSDC submitter	180286980	Scaffold	2020-04-15			1	0	1	1	1	1
		Ephemera danica	Edan	Edan_2.0	GCA_000507165.2	From INSDC submitter	474347418	Scaffold	2017-12-12			1	0	1	1	1	1
		Baetis rhodani	Brho	B_61.contig	GCA_001676355.1		174117300	Contig	2016-06-24			1	0	1	1	0	1
	TSA	Ecdyonurus insignis	Eins									1	0	1	1	1	1
		Eurylophella sp.	Esp.									1	0	1	1	1	1
		Isonychia bicolor	Ibic									1	0	1	1	1	1
Dermaptera
	Genome	Anisolabis maritima	Amar	ASM1001478v1	GCA_010014785.1		641675028	Scaffold	2020-01-30			1	0	1	1	1	1
	TSA	Apachyus charteceus	Acha									0	0	1	1	1	1
		Forficula auricularia	Tcal									1	0	1	1	1	1
		Hemimerus spp	Hspp									1	0	1	1	1	1
		Gonolabis marginalis	Gmar									1	0	0	1	1	1
		Diplatys sp.	Dsp.									1	0	1	1	1	1
Plecoptera	Genome
		Amphinemura sulcicollis	Asul	ASM167632v1	GCA_001676325.1		271924966	Contig	2016-06-24			1	1	1	1	1	1
		Brachyptera putata	Bput	iBraPut3m.1	GCA_907164805.1		436497185	Chromosome	2021-05-17			1	1	1	1	1	1
		Isoperla grammatica	Igra	iso_kmer61.contig	GCA_001676475.1		509522935	Contig	2016-06-24			1	1	1	1	1	1
		Lednia tumana	Ltum	Ltum_v1.0	GCA_003287335.1		304502267	Scaffold	2018-07-03			1	1	1	1	1	1
	TSA	Allocapnia granulata	Agra									1	0	1	1	1	1
		Amphinemura delosa	Adel									1	1	1	1	1	1
		Capnura wanica	Cwan									1	0	1	1	1	1
		Despaxia augusta	Daug									1	0	1	1	1	1
		Helopicus subvarians	Hsub									1	0	1	1	1	1
		Leuctra sp. AD-2013	Lsp.									1	0	1	0	0	1
		Megaleuctra stigmata	Msti									1	0	1	1	1	1
		Megaleuctra williamsae	Mwil									1	0	1	1	0	1
		Mesocapnia frisoni	Mfri									1	0	1	1	1	1
		Moselia infuscata	Minf									1	0	1	1	0	1
		Ostrocerca foersteri	Ofoe									1	1	1	1	0	1
		Paraleuctra sara	Psar									1	0	1	1	0	1
		Podmosta delicatula	Pdel									1	0	1	1	1	1
		Pomoleuctra purcellana	Ppur									1	0	1	1	0	1
		Sasquacapnia missiona	Smis									1	0	1	1	1	1
		Viehoperla ada	Vada									0	1	1	1	0	1
		Arcynopteryx dichroa	Adic									1	1	1	1	1	1
		Peltoperla tarteri	Ptar									1	1	1	1	1	1
		Kathroperla takhoma	Ktak									1	1	0	0	0	1
		Pictetiella expansa	Pexp									1	1	1	1	1	1
		Salmoperla sylvanica	Ssyl									1	1	0	1	1	1
		Yoraperla nigrisoma	Ynig									1	1	1	1	1	1
		Paragnetina media	Pmed									0	1	0	1	1	1
Orthoptera	Genome
		Acheta domesticus	Adom	NU_Adom_1.1	GCA_014858955.1		929173017	Contig	2020-10-07			1	1	1	1	1	1
		Apteronemobius asahinai	Aasa	Aasahi_1.0	GCA_019974035.1		1676217857	Scaffold	2021-08-23			1	1	1	1	1	1
		Gryllus bimaculatus	Gbim	Gbim_1.0	GCA_017312745.1		1658007496	Scaffold	2021-02-12			1	1	1	1	1	1
		Laupala kohalensis	Lkoh	ASM231320v1	GCA_002313205.1		1595214429	Scaffold	2017-09-19			1	1	1	1	1	1
		Locusta migratoria	Lmig	LocustGenomeV1	GCA_000516895.1		5759798599	Contig	2013-12-18			1	1	1	1	1	1
		Teleogryllus occipitalis	Tocc	Tocci_1.0	GCA_011170035.1		1933831998	Scaffold	2020-02-21			1	0	1	1	1	1
		Vandiemenella viatica	Vvia	ASM1945778v1	GCA_019457785.1		3905819974	Scaffold	2021-08-07			1	1	1	1	1	1
		Xenocatantops brachycerus	Xbra	ASM90024965v1	GCA_900249655.1		41642132	Contig	2018-01-18			1	0	1	1	1	1
	TSA	Ceracris nigricornis	Cnig									1	1	0	1	1	0
		Laupala cerasina	Lcer									1	1	1	1	1	1
		Dianemobius nigrofaciatus	Dnig									1	0	1	1	1	1
		Schistocerca gregaria	Sgre									1	0	1	1	1	1
Grylloblattodea	no Genome
	TSA	Galloisiana yezoensis	Gyez									1	0	0	1	1	1
		Grylloblatta gurneyi	Ggur									1	0	0	1	1	1
		Galloisiana yuasai	Gyua									1	0	0	1	1	1
		Grylloblatta bifratrilecta	Gbif									1	0	0	1	1	1
		Galloisiana sinensis	Gsin									0	0	0	1	1	1
		Grylloblatta marmoreus	Gmar									0	0	0	1	1	1
Phasmatodea	Genome
		Clitarchus hookeri	Choo	ASM277835v1	GCA_002778355.1		3802613888	Scaffold	2017-11-16			1	1	1	1	1	1
		Dryococelus australis	Daus	ASM223695v1	GCA_002236955.1		3416447916	Contig	2017-07-28			1	1	1	1	1	1
		Medauroidea extradentata	Mext	ASM301236v1	GCA_003012365.1		2593359413	Scaffold	2018-03-20			1	1	1	1	1	1
		Timema bartmani	Tbar	4S_Tbi_b3v08	GCA_902151455.1		1108645000	Scaffold	2019-07-03			1	0	1	1	1	1
		Timema californicum	Tcal	2S_Tcm_b3v08	GCA_902141385.1		1220418541	Scaffold	2019-06-19			1	0	1	1	0	1
		Timema cristinae	Tcri	tcristinae_2.1	GCA_002926335.1		931401240	Scaffold	2018-02-13			1	0	1	1	1	1
		Timema douglasi	Tdou	1S_Tdi_b3v08	GCA_901482245.1		1123070144	Scaffold	2019-06-02			1	0	1	1	1	1
		Timema genevievae	Tgen	5S_Tge_b3v08	GCA_902155825.1		1049658498	Scaffold	2019-07-08			1	0	1	1	1	1
		Timema monikensis	Tmon	3S_Tms_b3v08	GCA_902151445.1		1098921974	Scaffold	2019-07-03			1	0	1	1	1	1
		Timema podura	Tpod	5S_Tpa_b3v08	GCA_902151475.1		1105092765	Scaffold	2019-07-03			1	0	1	1	1	1
		Timema poppensis	Tpop	1S_Tps_b3v08	GCA_902141375.1		1137318704	Scaffold	2019-06-19			1	0	1	1	1	1
		Timema shepardi	Tshe	2S_Tsi_b3v08	GCA_902151425.1		1153163518	Scaffold	2019-07-03			1	0	1	1	1	1
		Timema tahoe	Ttah	4S_Tte_b3v08	GCA_902151465.1		1093399193	Scaffold	2019-07-03			1	0	1	1	1	1
	TSA	Achrioptera fallax	Afal									0	0	1	1	1	1
		Agamemnon cornutus	Acor									1	0	1	1	0	1
		Aretaon asperrimus	Aasp									1	1	1	1	1	1
		Bacillus rossius	Bros									0	0	1	1	0	1
		Carausius morosus	Cmor									1	1	1	1	1	1
		Clitarchus hookeri	Choo									1	1	1	1	1	1
		Diapherodes gigantea	Dgig									1	0	0	1	1	1
		Dimorphodes sp.	Dsp.									0	0	0	1	0	1
		Entoria okinawaensis	Eoki									0	1	1	1	1	1
		Epidares nolimetangere	Enol									1	0	0	1	0	1
		Eurycantha calcarata	Ecal									1	0	1	1	1	1
		Extatosoma tiaratum	Etia									0	0	1	1	0	1
		Heteropteryx dilatata	Hdil									1	0	0	1	0	1
		Libethra strigiventris	Lstr									1	0	0	1	1	1
		Medauroidea extradentata	Mext									1	0	1	1	1	1
		Megacrania phelaus	Mphe									1	0	1	1	0	1
		Metriophasma diocles	Mdio									1	0	0	1	0	1
		Neohirasea fruhstorferi	Nfru									1	0	0	1	0	1
		Oreophoetes peruana	Oper									0	1	1	1	0	1
		Orestes mouhotii	Omou									1	0	1	1	1	1
		Orthomeria sp.	Osp.									1	0	1	1	0	1
		Orxines xiphias	Oxip									1	0	0	1	0	1
		Peruphasma schultei	Psch									1	1	1	1	1	1
		Phyllium philippinicum	Pphi									0	0	0	1	1	1
		Ramulus artemis	Rart									1	1	1	1	1	1
		Sipyloidea sipylus	Ssip									1	0	1	1	0	1
Blattodea	genome	Blattella germanica [Blattellinae]	Bger	Bger_1.1	GCA_003018175.1	From INSDC submitter	2037297555	Scaffold	2018-03-26			1	0	1	1	1	1
		Periplaneta americana [Blattidae]	Pame	ASM293952v1	GCA_002939525.1		3374840130	Scaffold	2018-02-23			1	0	1	1	1	1
	TSA
	[Blattidae]	Catara rugosicollis	Crug									1	0	0	1	0	1
		Deropeltis erythrocephala	Dery									1	0	0	1	1	1
		Eurycotis floridana	Eflo									1	0	0	1	1	1
		Methana parva	Mpar									1	0	0	1	0	1
		Shelfordella lateralis	Slat									1	0	0	1	0	1
	[Blaberidae]	Panchlora nivea	Pniv									1	0	1	1	1	1
		Schultesia lampyridiformis	Slam									1	0	0	1	1	1
		Princisia vanwaerebeki	Pvan									0	0	0	1	1	1
		Blaberus atropos	Batr									0	0	0	1	1	1
		Nauphoeta cinerea	Ncin									1	1	0	1	1	1
		Diploptera punctata	Dpun									1	0	0	1	1	1
Isoptera	genome	Coptotermes formosanus	Cfor	CopFor1.0	GCA_013340265.1	From INSDC submitter	875711502	Scaffold	2020-06-01			1	1	1	1	1	1
		Cryptotermes secundus	Csec	Csec_1.0	GCF_002891405.2	NCBI Annotation Release 101	1018932804	Scaffold	2018-01-17			1	1	1	1	1	1
		Zootermopsis nevadensis	Znev	ZooNev1.0	GCF_000696155.1	NCBI Annotation Release 100	485009472	Scaffold	2014-07-22			1	1	1	1	1	1
	TSA	Kalotermes flavicollis										0	0	1	1	1	1
		Embiratermes neotenicus										1	0	1	1	1	1
		Cavitermes tuberosus										1	0	1	1	1	1
		Porotermes quadricollis										0	1	1	1	1	1
		Schedorhinotermes intermedius										1	1	1	1	1	1
		Palmitermes impostor										1	0	1	1	1	1
		Atlantitermes osborni										1	1	1	1	1	1
		Neotermes castaneus										1	1	0	1	1	1
		Globitermes sulphureus										0	1	1	1	1	1
		Anoplotermes banksi										0	1	1	1	1	1
		Quasitermes incisus										1	1	0	1	1	1
		Glossotermes oculatus										1	0	1	1	1	1
		Euhamitermes sp.										1	0	1	1	1	1
		Pericapritermes sp.										1	1	1	1	1	1
		Agnathotermes crassinasus										1	1	0	1	1	1
		Serritermes serrifer										1	1	1	1	1	1
		Indotermes sp.										0	0	0	1	1	1
		Dentispicotermes brevicarinatus										1	1	0	1	1	1
		Aparatermes sp.										0	0	1	1	1	1
		Promirotermes sp.										1	1	0	1	1	1
		Constrictotermes cavifrons										1	0	1	1	1	1
		Microcerotermes sp.										0	1	1	1	1	1
		Schedorhinotermes sp.										0	1	1	1	1	1
		Nasutitermes takasagoensis										1	0	1	1	1	1
		Nasutitermes sp.										0	0	0	1	1	1
		Dicuspiditermes cf.										1	0	0	1	0	1
		Astratotermes sp.										1	0	0	1	0	1
		Jugositermes tuberculatus										1	1	0	1	1	1
		Cephalotermes rectangularis										0	1	0	1	1	1
		Bifiditermes mutubae										0	1	0	1	1	1
		Cubitermes sp.										0	1	0	1	1	1
		Basidentitermes aurivillii										0	1	0	1	1	1
		Heterotermes tenuior										1	1	1	1	1	1
		Rhinotermes hispidus										0	0	1	1	1	1
		Hospitalitermes sp.										1	0	1	1	1	1
		Pseudacanthotermes militaris										0	0	0	1	1	1
		Heterotermes malabaricus										0	0	0	1	0	1
		Glyptotermes parvulus										1	1	0	1	1	1
		Labiotermes labralis										0	1	1	1	1	1
		Epicalotermes kempae										0	1	0	1	1	1
		Spinitermes trispinosus										0	0	1	1	1	1
		Termitogeton planus										0	0	0	1	1	1
		Reticulitermes labralis										1	1	1	1	1	1
		Incisitermes marginipennis										1	1	0	1	1	1
		Heterotermes tenuis										1	1	1	1	1	1
		Heterotermes ferox										1	0	1	1	1	1
		Reticulitermes aculabialis										1	1	1	1	1	1
		Leptomyxotermes doriae										0	0	0	1	1	1
		Prorhinotermes inopinatus										1	1	0	1	1	1
		Stylotermes halumicus										1	1	1	1	1	1
		Cornitermes pugnax										1	1	1	1	1	1
		Amitermes sp.										0	1	0	1	1	1
		Occasitermes sp.										1	0	1	1	1	1
Thysanoptera	genome
		Aptinothrips rufus		A_rufus_b1v02	GCA_902196195.1		339926289	Contig	2019-08-01			1	1	1	1	1	1
		Frankliniella occidentalis	Focc	Focc_3.0	GCA_000697945.4	From INSDC submitter	415771118	Scaffold	2019-11-12			1	1	1	1	1	1
		Thrips palmi	Tpal	TpBJ-2018v1	GCF_012932325.1	NCBI Annotation Release 100	237830083	Scaffold	2020-04-29			1	1	1	1	1	1
	TSA	Franklinothrips vespiformis	Fves									1	1	1	1	1	1
		Phlaeothripidae	P									1	1	1	1	1	1
		Thrips tabaci	Ttab									1	0	1	1	1	1
		Orothrips kelloggi	Okel									1	0	1	1	1	1
		Cycadothrips chadwicki	Ccha									1	0	0	1	1	1
		Frankliniella cephalica	Fcep									1	0	1	1	1	1
		Gynaikothrips ficorum	Gfic									1	1	0	1	1	1
Hemiptera	Genome	Acyrthosiphon pisum	Apis	pea_aphid_22Mar2018_4r6ur	GCF_005508785.1	NCBI Annotation Release 103	541120603	Chromosome	2019-05-20			1	1	1	1	1	1
		Aphis craccivora	Acra	LBME_Acra_1.0	GCA_009835225.1	From INSDC submitter	318873360	Scaffold	2020-01-09			1	1	1	1	1	1
		Aphis glycines	Agly	PRSTRT_AglyBT1_v1	GCA_009761285.1	From INSDC submitter	308063827	Scaffold	2019-12-17			1	1	1	1	1	1
		Aphis gossypii	Agos	ASM401081v1	GCF_004010815.1	NCBI Annotation Release 100	294262857	Scaffold	2019-01-10			1	1	1	1	0	1
		Apolygus lucorum	Aluc	ASM973950v2	GCA_009739505.2	From INSDC submitter	1023618409	Chromosome	2020-09-02			1	0	1	1	0	1
		Bemisia tabaci	Btab	ASM185493v1	GCF_001854935.1	NCBI Annotation Release 100	615001830	Scaffold	2016-10-26			1	1	1	1	1	1
		Cimex lectularius	Clec	Clec_2.1	GCF_000648675.2	NCBI Annotation Release 101	510833625	Scaffold	2017-12-12			1	0	1	1	1	1
		Cinara cedri	Cced	CINCED3	GCA_902439185.1	From INSDC submitter	396042769	Scaffold	2019-09-18			1	0	1	1	1	1
		Diaphorina citri	Dcit	Diaci psyllid genome assembly version 1.1	GCF_000475195.1	NCBI Annotation Release 102	485705082	Scaffold	2013-10-22			1	0	1	1	0	1
		Diuraphis noxia	Dnox	Dnoxia_1.0	GCF_001186385.1	NCBI Annotation Release 100	395057805	Scaffold	2015-07-23			1	1	1	1	0	1
		Halyomorpha halys	Hhal	Hhal_2.0	GCF_000696795.2	NCBI Annotation Release 101	998224378	Scaffold	2017-12-15			1	1	1	1	1	1
		Halyomorpha halys	Hhal	Hhal_1.1	GCA_000696795.3	From INSDC submitter	1150087594	Scaffold	2019-10-15			1	1	1	1	1	1
		Homalodisca vitripennis	Hvit	UCR_GWSS_1.0	GCA_019364655.1	From INSDC submitter	1930920422	Scaffold	2021-07-27			1	1	1	1	0	1
		Melanaphis sacchari	Msac	SCAv2.0	GCF_002803265.2	NCBI Annotation Release 100	300271876	Scaffold	2018-06-22			1	1	1	1	1	1
		Myzus persicae	Mper	MPER_G0061.0	GCF_001856785.1	NCBI Annotation Release 100	347296088	Scaffold	2016-09-19			1	1	1	1	1	1
		Nesidiocoris tenuis	Nten	CYROTEf_10X_genome	GCA_902806785.1	From INSDC submitter	355120802	Scaffold	2020-02-28			0	0	1	1	1	1
		Nilaparvata lugens	Nlug	ASM1435652v1	GCF_014356525.1	NCBI Annotation Release 101	1087807972	Chromosome	2020-09-09			1	1	1	1	0	1
		Rhopalosiphum maidis	Rmai	ASM367621v3	GCF_003676215.2	NCBI Annotation Release 101	326023155	Chromosome	2019-02-06			1	1	1	1	1	1
		Sipha flava	Sfla	YSA_version1	GCF_003268045.1	NCBI Annotation Release 100	353179758	Scaffold	2018-06-26			1	1	1	1	1	1
Psocodea	Genome
		Columbicola columbae	Ccol	Utah_Ccol_1.0	GCA_016920875.1		207887661	Scaffold	2021-02-23			1	0	1	1	1	1
		Columbicola hoogstraali	Choo	Choog2	GCA_913698275.1		1357829	Contig	2021-09-13			0	0	0	0	0	0
		Degeeriella rufa	Druf	Drufa1	GCA_913698455.1		1364611	Contig	2021-09-13			0	0	0	0	0	0
		Pediculus humanus corporis	Phum	JCVI_LOUSE_1.0	GCF_000006295.1	From INSDC submitter	110781312	Scaffold	2007-04-23			1	0	1	1	1	1
		Proechinophthirus fluctus	Pflu	Pfluc4	GCA_913698485.1		1251895	Contig	2021-09-13			0	0	0	0	0	0
	TSA	Campanulotes compar	Ccom									1	0	1	1	1	1
		Geomydoecus ewingi	Gewi									1	0	1	1	1	1
		Badonnelia titei	Btit									1	0	1	1	1	1
		Haematomyzus elephantis	Hele									1	0	0	1	1	1
		Echmepteryx hageni	Ehag									1	0	0	1	0	1
		Amphipsocus japonicus	Ajap									0	0	1	1	0	1
		Echinophthirius horridus	Ehor									1	0	1	1	1	1
Hymenoptera
		Acromyrmex charruanus	Acha	ASM1760754v1	GCA_017607545.1	From INSDC submitter	296539234	Scaffold	2021-03-29			1	1	1	1	0	1
		Acromyrmex echinatior	Aech	Aech_3.9	GCF_000204515.1	NCBI Annotation Release 100	295944863	Scaffold	2011-05-03			1	1	1	1	0	1
		Acromyrmex heyeri	Ahey	ASM1760756v1	GCA_017607565.1	From INSDC submitter	295598610	Scaffold	2021-03-29			1	1	1	1	0	1
		Acromyrmex insinuator	Ains	ASM1760745v1	GCA_017607455.1	From INSDC submitter	294656391	Scaffold	2021-03-29			1	1	1	1	0	1
		Ampulex compressa	Acom	ASM1904944v1	GCA_019049445.1	From INSDC submitter	277735878	Scaffold	2021-06-28			1	1	1	1	0	1
		Aphidius gifuensis	Agif	ASM1490517v1	GCF_014905175.1	NCBI Annotation Release 100	156944493	Chromosome	2020-11-16			0	1	1	1	0	1
		Apis cerana	Acer	ACSNU-2.0	GCF_001442555.1	NCBI Annotation Release 101	228315917	Scaffold	2015-11-12			1	1	1	1	0	1
		Apis dorsata	Ador	Apis dorsata 1.3	GCF_000469605.1	NCBI Annotation Release 101	230340171	Scaffold	2013-09-24			1	1	1	1	0	1
		Apis florea	Aflo	Aflo_1.1	GCF_000184785.3	NCBI Annotation Release 102	228997396	Scaffold	2012-12-07			1	1	1	1	0	1
		Apis laboriosa	Alab	ASM1406632v1	GCF_014066325.1	NCBI Annotation Release 100	226063288	Scaffold	2020-08-05			1	1	1	1	0	1
		Apis mellifera	Amel	Amel_HAv3.1	GCF_003254395.2	NCBI Annotation Release 104	225234541	Chromosome	2018-09-10			1	1	1	1	0	1
		Athalia rosae	Aros	Aros_2.0	GCF_000344095.2	NCBI Annotation Release 102	155841210	Scaffold	2018-01-03			1	1	1	1	0	1
		Atta cephalotes	Acep	Attacep1.0	GCF_000143395.1	NCBI Annotation Release 100	317671980	Scaffold	2010-07-06			1	1	1	1	0	1
		Atta colombica	Acol	Acol1.0	GCF_001594045.1	NCBI Annotation Release 100	291257934	Scaffold	2016-03-25			1	1	1	1	0	1
		Belonocnema treatae	Btre	B_treatae_v1	GCF_010883055.1	NCBI Annotation Release 100.20210428	1538686255	Chromosome	2020-02-21			1	0	1	1	0	1
		Bombus bifarius	Bbif	Bbif_JDL3187	GCF_011952205.1	NCBI Annotation Release 100	266784621	Scaffold	2020-04-03			1	1	1	1	0	1
		Bombus impatiens	Bimp	BIMP_2.2	GCF_000188095.3	NCBI Annotation Release 103	246856484	Scaffold	2011-09-22			1	1	1	1	0	1
		Bombus pyrosoma	Bpyr	ASM1482585v1	GCF_014825855.1	NCBI Annotation Release 100	254804690	Chromosome	2020-10-02			1	1	1	1	0	1
		Bombus terrestris	Bter	Bter_1.0	GCF_000214255.1	NCBI Annotation Release 102	248654244	Chromosome	2011-06-03			1	1	1	1	0	1
		Bombus vancouverensis nearcticus	Bvan	Bvanc_JDL1245	GCF_011952275.1	NCBI Annotation Release 100	282133710	Scaffold	2020-04-03			1	1	1	1	0	1
		Bombus vosnesenskii	Bvos	Bvos_JDL3184-5_v1.1	GCF_011952255.1	NCBI Annotation Release 100	275577952	Scaffold	2020-04-03			1	1	1	1	0	1
		Camponotus floridanus	Cflo	Cflo_v7.5	GCF_003227725.1	NCBI Annotation Release 102	284009182	Scaffold	2018-06-14			1	1	1	1	0	1
		Cephus cinctus	Ccin	Ccin1	GCF_000341935.1	NCBI Annotation Release 101	162226239	Scaffold	2014-07-09			1	1	1	1	0	1
		Ceratina calcarata	Ccal	ASM165200v1	GCF_001652005.1	NCBI Annotation Release 101	199936949	Scaffold	2016-05-25			1	1	1	1	0	1
		Ceratosolen solmsi marchali	Csol	CerSol_1.0	GCF_000503995.1	NCBI Annotation Release 100	277059195	Scaffold	2013-12-04			1	1	1	1	0	1
		Chelonus insularis	Cins	ASM1335770v1	GCF_013357705.1	NCBI Annotation Release 100	135730493	Scaffold	2020-06-17			1	0	1	1	0	1
		Colletes gigas	Cgig	ASM1312311v1	GCF_013123115.1	NCBI Annotation Release 100	273056604	Scaffold	2020-05-19			1	1	1	1	0	1
		Copidosoma floridanum	Cflo	Cflo_2.0	GCF_000648655.2	NCBI Annotation Release 101	553956141	Scaffold	2017-12-12			1	1	1	1	0	1
		Cotesia congregata	Ccon	Cotesia_congregata_Chromosomal_scale_assembly	GCA_905319865.3	From INSDC submitter	199191156	Scaffold	2021-08-03			1	0	1	1	0	1
		Cotesia glomerata	Cglo	MPM_Cglom_v2.3	GCF_020080835.1	NCBI Annotation Release 100	288846213	Chromosome	2021-09-24			1	0	1	1	0	1
		Cotesia typhae	Ctyp	CoteBio_Ctyphae	GCA_013202065.2	From INSDC submitter	186662351	Contig	2021-07-19			1	0	1	1	0	1
		Cyphomyrmex costatus	Ccos	Ccosl1.0	GCF_001594065.1	NCBI Annotation Release 100	300316566	Scaffold	2016-03-25			1	1	1	1	0	1
		Diachasma alloeum	Dall	Dall2.0	GCF_001412515.2	NCBI Annotation Release 101	384371871	Scaffold	2019-03-06			0	1	1	1	0	1
		Dinoponera quadriceps	Dqua	ASM131382v1	GCF_001313825.1	NCBI Annotation Release 100	259665865	Scaffold	2015-10-13			1	1	1	1	0	1
		Dufourea novaeangliae	Dnov	ASM127255v1	GCF_001272555.1	NCBI Annotation Release 100	279505983	Scaffold	2015-08-21			1	1	1	1	0	1
		Eciton burchellii	Ebur	Ebur_v1.0	GCA_020341155.1	From INSDC submitter	192453053	Scaffold	2021-10-07			1	1	1	1	0	1
		Eufriesea mexicana	Emex	ASM148370v1	GCF_001483705.1	NCBI Annotation Release 100	596278454	Scaffold	2016-05-09			1	1	1	1	0	1
		Fopius arisanus	Fari	ASM80636v1	GCF_000806365.1	NCBI Annotation Release 100	153631861	Scaffold	2014-12-23			0	1	1	1	0	1
		Formica exsecta	Fexs	ASM365146v1	GCF_003651465.1	NCBI Annotation Release 100	277633851	Scaffold	2018-10-15			1	1	1	1	0	1
		Frieseomelitta varia	Fvar	Fvar_1.2	GCF_011392965.1	NCBI Annotation Release 100	275421029	Scaffold	2020-03-17			1	1	1	1	0	1
		Habropoda laboriosa	Hlab	ASM126327v1	GCF_001263275.1	NCBI Annotation Release 100	296954667	Scaffold	2015-08-13			1	1	1	1	0	1
		Harpegnathos saltator	Hsal	Hsal_v8.5	GCF_003227715.1	NCBI Annotation Release 102	334536844	Scaffold	2018-06-14			1	1	1	1	0	1
		Heterotrigona itama	Hita	IQG0107_L5	GCA_903986555.1	From INSDC submitter	262450989	Scaffold	2021-09-22			1	0	1	1	0	1
		Lasius niger	Lnig	ASM104565v1	GCA_001045655.1	From INSDC submitter	236236391	Scaffold	2015-07-02			0	1	1	1	0	1
		Leptopilina heterotoma	Lhet	ASM1547642v1	GCF_015476425.1	NCBI Annotation Release 100	484694486	Contig	2020-11-15			1	0	1	1	0	1
		Linepithema humile	Lhum	Lhum_UMD_V04	GCF_000217595.1	NCBI Annotation Release 100	219500750	Scaffold	2011-06-10			1	1	1	1	0	1
		Megachile rotundata	Mrot	MROT_1.0	GCF_000220905.1	NCBI Annotation Release 101	272660569	Scaffold	2011-07-19			1	1	1	1	0	1
		Megalopta genalis	Mgen	USU_MGEN_1.2	GCF_011865705.1	NCBI Annotation Release 100	390114368	Scaffold	2020-04-01			1	1	1	1	0	1
		Melipona quadrifasciata	Mqua	ASM127656v1	GCA_001276565.1	From INSDC submitter	256302695	Scaffold	2015-09-04			1	1	1	0	0	1
		Microplitis demolitor	Mdem	Mdem2	GCF_000572035.2	NCBI Annotation Release 101	241190213	Scaffold	2015-10-07			1	0	1	1	0	1
		Monomorium pharaonis	Mpha	ASM1337386v2	GCF_013373865.1	NCBI Annotation Release 102	325506644	Chromosome	2020-08-14			1	1	1	1	0	1
		Nasonia vitripennis	Nvit	Nvit_psr_1.1	GCF_009193385.2	NCBI Annotation Release 104	297309692	Chromosome	2020-01-30			1	1	1	1	0	1
		Neodiprion lecontei	Nlec	Nlec1.0	GCF_001263575.1	NCBI Annotation Release 100	239677193	Scaffold	2015-08-10			1	1	1	1	0	1
		Nomia melanderi	Nmel	USU_Nmel_1.2	GCF_003710045.1	NCBI Annotation Release 100	325881203	Scaffold	2018-11-02			1	1	1	1	0	1
		Nylanderia fulva	Nful	TAMU_Nfulva_1.0	GCF_005281655.1	NCBI Annotation Release 100	375107333	Scaffold	2019-05-13			1	1	1	1	0	1
		Odontomachus brunneus	Obru	Obru_v1	GCF_010583005.1	NCBI Annotation Release 100	393036571	Scaffold	2020-02-13			1	1	1	1	0	1
		Ooceraea biroi	Obir	Obir_v5.4	GCF_003672135.1	NCBI Annotation Release 100	223876465	Chromosome	2018-10-23			1	1	1	1	0	1
		Orussus abietinus	Oabi	Oabi_2.0	GCF_000612105.2	NCBI Annotation Release 101	186398216	Scaffold	2017-12-15			1	1	1	1	0	1
		Osmia bicornis bicornis	Obic	Obicornis_v3	GCF_004153925.1	NCBI Annotation Release 100	210591136	Scaffold	2019-02-11			1	1	1	1	0	1
		Osmia lignaria	Olig	USDA_OLig_1.0	GCF_012274295.1	NCBI Annotation Release 100	177071571	Contig	2020-04-13			1	1	1	1	0	1
		Pogonomyrmex barbatus	Pbar	Pbar_UMD_V03	GCF_000187915.1	NCBI Annotation Release 101	235645958	Scaffold	2011-02-04			1	1	1	1	0	1
		Polistes canadensis	Pcan	ASM131383v1	GCF_001313835.1	NCBI Annotation Release 100	211202212	Scaffold	2015-10-13			1	0	1	1	0	1
		Polistes dominula	Pdom	Pdom r1.2	GCF_001465965.1	NCBI Annotation Release 100	208026220	Scaffold	2015-12-14			1	0	1	1	0	1
		Polistes fuscatus	Pfus	CU_Pfus_HIC	GCF_010416935.1	NCBI Annotation Release 100	219116742	Scaffold	2020-02-11			1	0	1	1	0	1
		Pseudoatta argentina	Parg	ASM1760752v1	GCA_017607525.1	From INSDC submitter	280199293	Scaffold	2021-03-29			1	1	1	1	0	1
		Pseudomyrmex gracilis	Pgra	ASM200609v1	GCF_002006095.1	NCBI Annotation Release 100	282776121	Scaffold	2017-02-23			1	1	1	1	0	1
		Solenopsis invicta	Sinv	UNIL_Sinv_3.0	GCF_016802725.1	NCBI Annotation Release 104	378101515	Chromosome	2021-02-03			1	1	1	1	0	1
		Temnothorax curvispinosus	Tcur	ASM307098v1	GCF_003070985.1	NCBI Annotation Release 100	303539295	Scaffold	2018-04-24			1	1	1	1	0	1
		Temnothorax longispinosus	Tlon	tlon_1.0	GCA_004794745.1	From INSDC submitter	260681563	Scaffold	2019-04-15			1	1	1	1	0	1
		Trachymyrmex cornetzi	Tcor	Tcor1.0	GCF_001594075.1	NCBI Annotation Release 100	369438293	Scaffold	2016-03-25			1	1	1	1	0	1
		Trachymyrmex septentrionalis	Tsep	Tsep1.0	GCF_001594115.1	NCBI Annotation Release 100	291747019	Scaffold	2016-03-25			1	1	1	1	0	1
		Trachymyrmex zeteki	Tzet	Tzet1.0	GCF_001594055.1	NCBI Annotation Release 100	267973152	Scaffold	2016-03-31			1	1	1	1	0	1
		Trichogramma brassicae	Tbra	TRIGBR_hybrid	GCA_902806795.1	From INSDC submitter	235386796	Contig	2020-02-28			0	0	1	1	0	1
		Trichogramma pretiosum	Tpre	Tpre_2.0	GCF_000599845.2	NCBI Annotation Release 101	187641947	Scaffold	2017-12-15			1	1	1	1	0	1
		Trichomalopsis sarcophagae	Tsar	ASM224990v1	GCA_002249905.1	From INSDC submitter	236426377	Scaffold	2017-08-02			1	1	0	1	0	1
		Venturia canescens	Vcan	ASM1945775v1	GCF_019457755.1	NCBI Annotation Release 100	290760430	Chromosome	2021-08-09			1	1	1	1	0	1
		Vespa mandarinia	Vman	V.mandarinia_Nanaimo_p1.0	GCF_014083535.2	From INSDC submitter	247710421	Contig	2020-08-06			1	0	1	1	0	1
		Vespula pensylvanica	Vpen	ASM1446617v1	GCF_014466175.1	NCBI Annotation Release 100	179370016	Chromosome	2020-09-09			1	1	1	1	0	1
		Vollenhovia emeryi	Veme	V.emery_V1.0	GCF_000949405.1	NCBI Annotation Release 100	287900827	Scaffold	2015-03-06			1	1	1	1	0	1
		Wasmannia auropunctata	Waur	wasmannia.A_1.0	GCF_000956235.1	NCBI Annotation Release 100	324120201	Scaffold	2015-03-17			1	1	1	1	0	1
Raphidioptera
	Genomes
	TSA	Dichrostigma flavipes	Dfla									1	0	0	1	1	1
		Inocellia japonica	Ijap									1	0	1	1	0	1
		Mongoloraphidia sororcula	Msor									1	0	1	1	0	1
		Ohmella baetica bolivari	Obae									1	0	1	1	1	1
		Ornatoraphidia flavilabris	Ofla									1	0	1	1	1	1
		Parvoraphidia microstigma	Pmic									1	0	1	1	0	1
		Phaeostigma divina	Pdiv									1	0	0	1	1	1
		Puncha ratzeburgi	Prat									1	0	1	1	1	1
		Raphidia mediterranea	Rmed									1	0	1	1	1	1
		Subilla confinis	Scon									1	0	1	1	0	1
		Turcoraphidia amara	Tama									1	0	1	1	1	1
		Venustoraphidia nigricollis	Vnig									1	0	1	1	0	1
		Xanthostigma xanthostigma	Xxan									1	0	1	1	0	1
												1	0	1	1	1	1
Megaloptera	Genomes
		Neoneuromus ignobilis	Nign									1	1	1	1	1	1
	TSA	Corydalus cornutus	Ccor									1	0	1	1	0	1
		Protohermes xanthodes	Pxan									1	0	1	1	1	1
		Sialis fuliginosa	Sful									1	1	0	1	1	1
		Sialis lutaria	Slut									0	1	1	1	1	1
		Protohermes grandis	Pgra									1	0	1	1	0	1
Neuroptera	Genomes	Chrysopa pallens	Cpal									1	0	1	1	0	1
		Chrysoperla carnea	Ccar									1	0	1	1	0	1
	TSA	Apertochrysa flavifrons	Afla									0	0	1	1	0	1
		Apertochrysa ventralis	Aven									0	0	0	1	0	1
		Ascalaphidae sp.	Asp.									0	0	0	1	0	1
		Bubopsis andromache	Band									0	0	1	1	0	1
		Chrysopa dorsalis	Cdor									0	0	1	1	0	1
		Chrysopa formosa	Cfor									0	0	1	1	0	1
		Chrysopa pallens	Cpal									0	0	1	1	0	1
		Chrysopa phyllochroma	Cphy									0	0	1	1	0	1
		Chrysoperla carnea	Ccar									0	0	1	1	0	1
		Chrysoperla zastrowi	Czas									1	0	1	1	0	1
		Chrysopidia ciliata	Ccil									0	0	1	1	0	1
		Coniopteryx pygmaea	Cpyg									0	0	0	1	0	1
		Coniopteryx sp.	Csp.									0	0	0	1	0	1
		Conwentzia psociformis	Cpso									0	0	1	1	0	1
		Crocinae sp.	Csp.									0	0	0	1	0	1
		Cunctochrysa albolineata	Calb									0	0	0	1	0	1
		Dendroleon pantherinus	Dpan									0	0	1	1	0	1
		Dilar turcicus	Dtur									0	0	1	1	0	1
		Distoleon annulatus	Dann									0	0	0	1	0	1
		Distoleon tetragrammicus	Dtet									0	0	0	1	0	1
		Drepanepteryx phalaenoides	Dpha									0	0	0	1	0	1
		Eumantispa harmandi	Ehar									0	0	1	1	0	1
		Euroleon nostras	Enos									0	0	0	1	0	1
		Halter nutans	Hnut									0	0	0	1	0	1
		Hemerobius handschini	Hhan									0	0	0	1	0	1
		Hemerobius humulinus	Hhum									0	0	1	1	0	1
		Hemerobius marginatus	Hmar									0	0	1	1	0	1
		Hemerobius micans	Hmic									0	0	0	1	0	1
		Hemerobius nitidulus	Hnit									0	0	1	1	0	1
		Hemerobius pini	Hpin									0	0	1	1	0	1
		Hemerobius stigma	Hsti									0	0	0	1	0	1
		Hypochrysa elegans	Hele									0	0	0	1	0	1
		Libelloides macaronius	Lmac									0	0	1	1	0	1
		Macronemurus sp.	Msp.									0	0	0	1	0	1
		Mantispa styriaca	Msty									0	0	1	1	0	1
		Mantispinae sp.	Msp.									0	0	1	1	0	1
		Megalithone tillyardi	Mtil									1	0	1	1	0	1
		Megalomus tortricoides	Mtor									0	0	0	1	0	1
		Megistoleon ritsemae	Mrit									0	0	1	1	0	1
		Micromus lanosus	Mlan									0	0	1	1	0	1
		Micromus paganus	Mpag									0	0	0	1	0	1
		Micromus variegatus	Mvar									0	0	0	1	0	1
		Myrmeleon formicarius	Mfor									0	0	1	1	0	1
		Nemoptera sinuata	Nsin									0	0	0	1	0	1
		Nemoptera sinuata	Nsin									0	0	0	1	0	1
		Neuroleon sp.	Nsp.									0	0	1	1	0	1
		Nevrorthus apatelios	Napa									1	0	0	1	0	1
		Nodalla sp.	Nsp.									0	0	0	1	0	1
		Norfolius howensis	Nhow									0	0	0	1	0	1
		Osmylus fulvicephalus	Oful									1	0	0	1	0	1
		Palpares libelluloides	Plib									0	0	0	1	0	1
		Peyerimhoffina gracilis	Pgra									0	0	0	1	0	1
		Podallea sp.	Psp.									0	0	1	1	0	1
		Polystoechotes punctata	Ppun									1	0	0	1	0	1
		Pseudimares aphrodite	Paph									0	0	0	1	0	1
		Pseudomallada prasinus	Ppra									0	0	1	1	0	1
		Semidalis aleyrodiformis	Sale									0	0	0	1	0	1
		Sisyra nigra	Snig									0	0	0	1	0	1
		Sisyra terminalis	Ster									0	0	0	1	0	1
		Suarius sp.	Ssp.									0	0	0	1	0	1
		Sympherobius elegans	Sele									0	0	0	1	0	1
		Sympherobius pygmaeus	Spyg									0	0	1	1	0	1
		Wesmaelius concinnus	Wcon									0	0	0	1	0	1
		Wesmaelius ravus	Wrav									0	0	1	1	0	1
Strepsiptera
	Genome	Mengenilla moldrzyki	Mmol	Memo_1.0	GCA_000281935.1		155727465	Contig	2012-07-27			0	0	1	1	0	1
	TSA	Xenos vesparum	Xves									0	0	0	0	0	1
		Stylops melittae	Smel									0	0	1	1	0	1
		Mengenilla moldrzyki	Mmol									0	0	0	0	0	1
Coleoptera
	Genome	Abscondita terminalis	Ater	Ate	GCA_013368085.1	From INSDC submitter	499652588	Scaffold	2020-06-23			1	1	1	0	0	1
		Aethina tumida	Atum	Atum_1.0	GCF_001937115.1	NCBI Annotation Release 100	234344249	Contig	2017-01-05			1	0	1	1	1	1
		Agrilus planipennis	Apla	Apla_2.0	GCF_000699045.2	NCBI Annotation Release 101	353056831	Scaffold	2018-01-03			1	1	1	1	1	1
		Anoplophora glabripennis	Agla	Agla_2.0	GCF_000390285.2	NCBI Annotation Release 101	706952781	Scaffold	2017-12-12			1	0	1	1	1	1
		Asbolus verrucosus	Aver	BDFB_1.0	GCA_004193795.1	From INSDC submitter	249608069	Scaffold	2019-02-13			0	0	1	1	1	1
		Callosobruchus maculatus	Cmac	ASM90065972v1	GCA_900659725.1	From INSDC submitter	1007816681	Contig	2019-11-08			1	0	1	1	1	1
		Coccinella septempunctata	Csep	icCocSept1.1	GCF_907165205.1	NCBI Annotation Release 100	398849173	Chromosome	2021-05-17			1	0	1	1	1	1
		Dendroctonus ponderosae	Dpon	DendPond_male_1.0	GCF_000355655.1	NCBI Annotation Release 100	252847629	Scaffold	2013-04-10			0	0	1	1	1	1
		Diabrotica virgifera virgifera	Dvir	Dvir_v2.0	GCF_003013835.1	NCBI Annotation Release 100	2418073815	Scaffold	2018-10-15			1	0	1	1	1	1
		Gonioctena quinquepunctata	Gqui	ULB_GQUI_1.0	GCA_018342105.1	From INSDC submitter	1731947787	Contig	2021-05-11			1	0	1	1	1	1
		Ignelater luminosus	Ilum	Ilumi1.2	GCA_011009095.1	From INSDC submitter	842898625	Scaffold	2020-02-25			1	1	1	1	1	1
		Lamprigera yunnana	Lyun	ASM1336807v1	GCA_013368075.1	From INSDC submitter	1052929944	Contig	2020-06-23			1	1	1	1	1	1
		Leptinotarsa decemlineata	Ldec	Ldec_2.0	GCF_000500325.1	NCBI Annotation Release 100	641992784	Scaffold	2017-10-31			1	0	1	1	1	1
		Nicrophorus vespilloides	Nves	Nicve_v1.0	GCF_001412225.1	NCBI Annotation Release 100	195273382	Scaffold	2015-10-23			1	1	1	1	1	1
		Onthophagus taurus	Otau	Otau_2.0	GCF_000648695.1	NCBI Annotation Release 100	267079363	Scaffold	2017-10-31			1	1	1	1	1	1
		Photinus pyralis	Ppyr	Ppyr1.3	GCF_008802855.1	NCBI Annotation Release 100	471511253	Scaffold	2019-10-02			1	1	1	1	1	1
		Sitophilus oryzae	Sory	Soryzae_2.0	GCF_002938485.1	NCBI Annotation Release 100	770550206	Scaffold	2019-09-09			1	0	1	1	1	1
		Tenebrio molitor	Tmol	Tmol_A_ngnome66x_run1.1_130x_genome_v2	GCA_014282415.2	From INSDC submitter	294395371	Scaffold	2021-05-14			1	0	1	1	1	1
		Tribolium castaneum	Tcas	Tcas5.2	GCF_000002335.3	NCBI Annotation Release 103	165928604	Chromosome	2016-03-10			1	0	1	1	1	1
		Tribolium madens	Tmad	Tmad_KSU_1.1	GCF_015345945.1	NCBI Annotation Release 100	149377654	Scaffold	2020-11-10			1	0	1	1	1	1
Trichoptera
	Genome	Glossosoma conforme	Gcon	ASM334726v1	GCA_003347265.1		604293666	Scaffold	2018-07-31			1	0	1	1	1	1
		Hesperophylax magnus	Hmag	BYU_hespero_1.0	GCA_016648045.1		1233588871	Contig	2021-01-15			1	0	1	1	1	1
		Hydropsyche tenuis	Hten	HT1_wtdbg2_racon_pilon	GCA_009617725.1		229663394	Contig	2019-11-07			1	0	1	1	1	1
		Limnephilus lunatus	Llun	iiLimLuna2.1	GCA_917563855.1		1270172472	Chromosome	2021-10-15			1	0	1	1	1	1
		Plectrocnemia conspersa	Pcon	P_conspersa_v1	GCA_009617715.1		396695105	Contig	2019-11-07			1	0	1	1	1	1
		Stenopsyche tienmushanensis	Stie	ASM897352v1	GCA_008973525.1		451494475	Contig	2019-10-11			1	0	1	1	1	1
	TSA	Annulipalpia sp.	Asp.									1	0	1	1	1	1
		Arctopsyche palpata	Apal									1	0	1	1	1	1
		Hydroptila sp.	Hsp.									1	0	1	1	1	1
		Micropterna lateralis	Mlat									1	0	1	1	1	1
		Nectopsyche candida	Ncan									1	0	1	1	0	1
		Plectrocnemia sp.	Psp.									1	0	1	1	0	1
		Psychomyia flavida	Pfla									1	0	1	1	1	1
		Ptilostomis semifasciata	Psem									1	0	1	1	1	1
		Rhyacophila nubila	Rnub									0	0	0	1	1	1
		Stenopsychodes sp.	Ssp.									1	0	1	1	1	1
Lepidoptera
		Amyelois transitella	Atra	ASM118610v1	GCF_001186105.1	NCBI Annotation Release 100	406468287	Scaffold	2015-07-22			1	0	1	1	1	1
		Arctia plantaginis	Apla	iArcPla.TrioY.curated.20190705	GCA_902825455.1	From INSDC submitter	577993050	Scaffold	2020-04-17			1	0	1	1	1	1
		Aricia agestis	Aage	ilAriAges1.1	GCF_905147365.1	NCBI Annotation Release 100	435265205	Chromosome	2021-01-28			1	0	1	1	1	1
		Bicyclus anynana	Bany	Bicyclus_anynana_v1.2	GCF_900239965.1	NCBI Annotation Release 100	475399557	Scaffold	2018-01-02			1	0	1	1	1	1
		Bombyx mandarina	Bman	ASM398793v1	GCF_003987935.1	NCBI Annotation Release 100	398573003	Scaffold	2018-12-31			1	0	1	1	0	1
		Bombyx mori	Bmor	Bmori_2016v1.0	GCF_014905235.1	NCBI Annotation Release 103	460334017	Chromosome	2020-10-13			1	0	1	1	1	1
		Chilo suppressalis	Csup	ASM400044v1	GCA_004000445.1	From INSDC submitter	824354176	Scaffold	2019-01-08			1	0	1	1	0	1
		Danaus chrysippus	Dchr	Dchry2.2	GCA_916720795.1	From INSDC submitter	354020300	Contig	2021-11-13			1	0	1	1	1	1
		Danaus plexippus plexippus	Dple	Dplex_v4	GCF_009731565.1	NCBI Annotation Release 100	248676414	Chromosome	2019-12-11			1	0	1	1	1	1
		Eumeta japonica	Ejap	Evar_2.0	GCA_005406025.1	From INSDC submitter	727118372	Scaffold	2019-04-18			1	0	1	1	1	1
		Galleria mellonella	Gmel	ASM364042v2	GCF_003640425.2	NCBI Annotation Release 101	401899506	Scaffold	2019-11-06			1	0	1	1	1	1
		Helicoverpa armigera	Harm	Harm_1.0	GCF_002156985.1	NCBI Annotation Release 100	337072206	Scaffold	2017-05-22			1	0	1	1	1	1
		Heliothis virescens	Hvir	K63_refined_pacbio	GCA_002382865.1	From INSDC submitter	403154403	Scaffold	2017-09-27			1	0	1	1	1	1
		Hyposmocoma kahamanoa	Hkah	ASM358959v1	GCF_003589595.1	NCBI Annotation Release 100	731440758	Scaffold	2018-09-21			1	0	1	1	1	1
		Manduca sexta	Msex	JHU_Msex_v1.0	GCF_014839805.1	NCBI Annotation Release 102	470021481	Chromosome	2020-10-02			1	0	1	0	1	1
		Maniola hyperantus	Mhyp	iAphHyp1.1	GCF_902806685.1	NCBI Annotation Release 100.20201218	408137179	Chromosome	2020-02-22			1	0	1	1	1	1
		Operophtera brumata	Obru	ASM126657v1	GCA_001266575.1	From INSDC submitter	638207720	Scaffold	2015-08-11			1	0	1	1	1	1
		Ostrinia furnacalis	Ofur	ASM419383v1	GCF_004193835.1	NCBI Annotation Release 100	437279933	Scaffold	2019-02-13			1	0	1	1	1	1
		Papilio machaon	Pmac	Pap_ma_1.0	GCF_001298355.1	NCBI Annotation Release 100	278421261	Scaffold	2015-09-28			1	0	1	1	1	1
		Papilio polytes	Ppol	Ppol_1.0	GCF_000836215.1	NCBI Annotation Release 100	227005758	Scaffold	2015-02-02			1	0	1	1	1	1
		Papilio xuthus	Pxut	Pxut_1.0	GCF_000836235.1	NCBI Annotation Release 100	243890167	Scaffold	2015-02-02			1	0	1	1	1	1
		Pararge aegeria	Paeg	ilParAegt1.1	GCF_905163445.1	NCBI Annotation Release 100	516571003	Chromosome	2021-01-28			1	0	1	1	1	1
		Parnassius apollo	Papo	Parnassius_apollo	GCA_907164705.1	From INSDC submitter	1391972728	Contig	2021-06-20			1	0	1	1	1	1
		Pieris macdunnoughi	Pmac	Pmacd_v0.10	GCA_905332375.1	From INSDC submitter	316549294	Contig	2021-03-20			1	0	1	1	1	1
		Pieris rapae	Prap	P_rapae_3842_assembly_v2	GCF_001856805.1	NCBI Annotation Release 100	245871251	Scaffold	2016-10-16			1	0	1	1	1	1
		Plutella xylostella	Pxyl	Haplomerged_assembly	GCF_905116875.1	NCBI Annotation Release 102	343575263	Scaffold	2020-11-22			1	0	1	1	0	1
		Plutella xylostella	Pxyl	Canu_HM2	GCA_905116875.3	From INSDC submitter	343491663	Contig	2021-08-20			1	0	1	1	0	1
		Spodoptera frugiperda	Sfru	ZJU_Sfru_1.0	GCF_011064685.1	NCBI Annotation Release 101	486271792	Chromosome	2020-03-05			1	0	1	1	1	1
		Spodoptera litura	Slit	ASM270686v1	GCF_002706865.1	NCBI Annotation Release 100	438940887	Chromosome	2017-10-25			1	0	1	1	1	1
		Vanessa tameamea	Vtam	ASM293899v1	GCF_002938995.1	NCBI Annotation Release 100	357124929	Scaffold	2018-02-23			1	0	1	1	1	1
		Zerene cesonia	Zces	Zerene_cesonia_1.1	GCF_012273895.1	NCBI Annotation Release 100	266405969	Chromosome	2020-10-02			1	0	1	0	1	1
Siphonaptera
	genome	Ctenocephalides felis	Cfel	ASM342690v1	GCF_003426905.1	NCBI Annotation Release 100	775452550	Scaffold	2018-08-24			1	0	1	1	1	1
	TSA	Archaeopsylla erinacei	Aeri									1	0	1	1	1	1
		Ceratophyllus gallinae	Cgal									1	0	1	1	1	1
		Ctenocephalides felis	Cfel									1	0	1	1	1	1
		Oropsylla silantiewi	Osil									1	0	1	1	1	1
		Xenopsylla cheopis	Xche									0	0	0	1	0	1
Mecoptera
	Genomes
	TSA	Boreus hyemalis	Bhye									1	0	1	1	1
		Nannochorista philpotti	Nphi									1	0	0	1	1
		Panorpa vulgaris	Pvul									0	0	1	1	1
Diptera
	Genomes	Aedes aegypti	Aaeg	AaegL5.0	GCF_002204515.2	NCBI Annotation Release 101	1278715314	Chromosome	2017-06-22			0	0	1	1	0	1
		Aedes albopictus	Aalb	Aalbo_primary.1	GCF_006496715.1	NCBI Annotation Release 102	2538371206	Scaffold	2019-06-28			0	0	1	1	0	1
		Anopheles albimanus	Aalb	VT_AalbS3_pri_1.0	GCF_013758885.1	NCBI Annotation Release 100	172602732	Chromosome	2020-08-06			0	0	1	1	0	1
		Anopheles arabiensis	Aara	AaraD3	GCF_016920715.1	NCBI Annotation Release 100	256807969	Chromosome	2021-03-10			0	0	1	1	0	1
		Anopheles coluzzii	Acol	AcolMOP1	GCF_016920705.1	NCBI Annotation Release 100	273408546	Chromosome	2021-03-10			0	0	1	1	0	1
		Anopheles darlingi	Adar	A_darlingi_v1	GCA_000211455.3	From INSDC submitter	136935538	Contig	2013-12-20			0	0	0	1	0	1
		Anopheles gambiae str. PEST	Agam	AgamP3	GCF_000005575.2	From INSDC submitter	265011681	Chromosome	2006-10-16			0	0	1	1	0	1
		Anopheles merus	Amer	AmerM5.1	GCF_017562075.2	NCBI Annotation Release 100	294364394	Chromosome	2021-03-24			0	0	1	1	0	1
		Anopheles sinensis	Asin	AS2	GCA_000441895.2	From INSDC submitter	220777669	Scaffold	2014-07-14			0	0	1	1	0	1
		Anopheles stephensi	Aste	UCI_ANSTEP_V1.0	GCF_013141755.1	NCBI Annotation Release 100	243460342	Chromosome	2020-06-09			0	0	1	1	0	1
		Bactrocera dorsalis	Bdor	ASM78921v2	GCF_000789215.1	NCBI Annotation Release 102	414968693	Scaffold	2014-12-03			0	0	1	1	0	1
		Bactrocera latifrons	Blat	ASM185335v1	GCF_001853355.1	NCBI Annotation Release 100	462489382	Scaffold	2016-10-25			0	0	1	1	0	1
		Bactrocera oleae	Bole	MU_Boleae_v2	GCF_001188975.3	NCBI Annotation Release 101	484931532	Scaffold	2019-04-30			0	0	1	1	0	1
		Bactrocera tryoni	Btry	CSIRO_BtryS06_freeze2	GCF_016617805.1	NCBI Annotation Release 100	570642875	Chromosome	2021-01-19			0	0	1	1	0	1
		Bradysia coprophila	Bcop	BU_Bcop_v1	GCF_014529535.1	NCBI Annotation Release 100	309728657	Chromosome	2020-09-11			0	0	1	1	0	1
		Bradysia odoriphaga	Bodo	B2019C	GCA_016920775.1	From INSDC submitter	362665999	Scaffold	2021-02-23			0	0	1	1	0	1
		Ceratitis capitata	Ccap	Ccap_2.1	GCF_000347755.3	NCBI Annotation Release 103	436474819	Scaffold	2017-11-06			0	0	1	1	0	1
		Clunio marinus	Cmar	CLUMA_1.0	GCA_900005825.1	From INSDC submitter	85491412	Scaffold	2016-11-28			0	0	1	1	0	1
		Contarinia nasturtii	Cnas	AAFC_CNas_1.1	GCF_009176525.2	NCBI Annotation Release 100	185885008	Scaffold	2019-10-18			0	0	1	1	0	1
		Culex pipiens pallens	Cpip	TS_Cpip_V1	GCF_016801865.1	NCBI Annotation Release 100	566659442	Contig	2021-02-02			0	0	1	1	0	1
		Culex quinquefasciatus	Cqui	VPISU_Cqui_1.0_pri_paternal	GCF_015732765.1	NCBI Annotation Release 100	573214445	Chromosome	2020-12-04			0	0	1	1	0	1
		Drosophila albomicans	Dalb	drosAlbom15112-1751.03v1	GCF_009650485.1	NCBI Annotation Release 100	165830429	Chromosome	2019-11-14			0	0	1	1	0	1
		Drosophila ananassae	Dana	ASM1763931v2	GCF_017639315.1	NCBI Annotation Release 102	213817545	Chromosome	2021-07-16			0	0	1	1	0	1
		Drosophila arizonae	Dari	ASM165402v1	GCF_001654025.1	NCBI Annotation Release 100	141386800	Scaffold	2016-05-09			0	0	1	1	0	1
		Drosophila biarmipes	Dbia	ASM1814893v1	GCF_018148935.1	NCBI Annotation Release 102	185318521	Contig	2021-04-28			0	0	1	1	0	1
		Drosophila bipectinata	Dbip	ASM1815384v1	GCF_018153845.1	NCBI Annotation Release 102	192393922	Contig	2021-04-28			0	0	1	1	0	1
		Drosophila busckii	Dbus	ASM1175060v1	GCF_011750605.1	NCBI Annotation Release 101	118492362	Chromosome	2020-03-26			0	0	1	1	0	1
		Drosophila elegans	Dele	ASM1815250v1	GCF_018152505.1	NCBI Annotation Release 102	178445117	Contig	2021-04-28			0	0	1	1	0	1
		Drosophila erecta	Dere	DereRS2	GCF_003286155.1	NCBI Annotation Release 101	146538397	Contig	2018-10-23			0	0	1	1	0	1
		Drosophila eugracilis	Deug	ASM1815383v1	GCF_018153835.1	NCBI Annotation Release 102	164811307	Contig	2021-04-28			0	0	1	1	0	1
		Drosophila ficusphila	Dfic	ASM1815226v1	GCF_018152265.1	NCBI Annotation Release 102	167832931	Contig	2021-04-28			0	0	1	1	0	1
		Drosophila grimshawi	Dgri	ASM1815329v1	GCF_018153295.1	NCBI Annotation Release 103	191382978	Contig	2021-04-28			0	0	1	1	0	1
		Drosophila guanche	Dgua	DGUA_6	GCF_900245975.1	NCBI Annotation Release 100	140632981	Scaffold	2018-09-20			0	0	1	1	0	1
		Drosophila hydei	Dhyd	DhydRS2	GCF_003285905.1	NCBI Annotation Release 101	153741574	Contig	2019-05-29			0	0	1	1	0	1
		Drosophila innubila	Dinn	UK_Dinn_1.0	GCF_004354385.1	NCBI Annotation Release 100	167978031	Chromosome	2019-03-19			0	0	1	1	0	1
		Drosophila kikkawai	Dkik	ASM1815253v1	GCF_018152535.1	NCBI Annotation Release 102	188799863	Contig	2021-04-28			0	0	1	1	0	1
		Drosophila mauritiana	Dmau	ASM438214v1	GCF_004382145.1	NCBI Annotation Release 100	152298302	Chromosome	2019-04-16			0	0	1	1	0	1
		Drosophila melanogaster	Dmel	Release 6 plus ISO1 MT	GCF_000001215.4	FlyBase Release 6.32	143706478	Chromosome	2014-08-01			0	0	1	1	0	1
		Drosophila miranda	Dmir	D.miranda_PacBio2.1	GCF_003369915.1	NCBI Annotation Release 102	287096000	Chromosome	2019-09-23			0	0	1	1	0	1
		Drosophila mojavensis	Dmoj	ASM1815372v1	GCF_018153725.1	From INSDC submitter	163170721	Contig	2021-04-28			0	0	1	1	0	1
		Drosophila navojoa	Dnav	UFRJ_Dnav_4.2	GCF_001654015.2	NCBI Annotation Release 101	147357603	Scaffold	2019-03-18			0	0	1	1	0	1
		Drosophila novamexicana	Dnov	DnovRS2.1	GCF_003285875.2	NCBI Annotation Release 100	177223868	Contig	2018-10-23			0	0	1	1	0	1
		Drosophila obscura	Dobs	ASM1815110v1	GCF_018151105.1	NCBI Annotation Release 101	179834232	Contig	2021-04-28			0	0	1	1	0	1
		Drosophila persimilis	Dper	DperRS2	GCF_003286085.1	NCBI Annotation Release 101	195512972	Contig	2018-10-23			0	0	1	1	0	1
		Drosophila pseudoobscura	Dpse	UCI_Dpse_MV25	GCF_009870125.1	NCBI Annotation Release 104	163266851	Chromosome	2020-03-03			0	0	1	1	0	1
		Drosophila rhopaloa	Drho	ASM1815211v1	GCF_018152115.1	NCBI Annotation Release 102	193508231	Contig	2021-04-28			0	0	1	1	0	1
		Drosophila santomea	Dsan	Prin_Dsan_1.1	GCF_016746245.2	NCBI Annotation Release 101	146800522	Chromosome	2021-07-30			0	0	1	1	0	1
		Drosophila sechellia	Dsec	ASM438219v1	GCF_004382195.1	NCBI Annotation Release 101	154170815	Chromosome	2019-04-16			0	0	1	1	0	1
		Drosophila serrata	Dser	Dser1.0	GCF_002093755.1	NCBI Annotation Release 100	198035861	Contig	2017-04-14			0	0	1	1	0	1
		Drosophila simulans	Dsim	Prin_Dsim_3.1	GCF_016746395.2	NCBI Annotation Release 103	131663590	Chromosome	2021-10-05			0	0	1	1	0	1
		Drosophila subobscura	Dsub	UCBerk_Dsub_1.0	GCF_008121235.1	NCBI Annotation Release 100	126232139	Chromosome	2019-08-28			0	0	1	1	0	1
		Drosophila subpulchrella	Dsub	RU_Dsub_v1.1	GCF_014743375.2	NCBI Annotation Release 100	265153789	Chromosome	2020-10-02			0	0	1	1	0	1
		Drosophila suzukii	Dsuz	LBDM_Dsuz_2.1.pri	GCF_013340165.1	NCBI Annotation Release 102	268012156	Chromosome	2020-06-15			0	0	1	1	0	1
		Drosophila takahashii	Dtak	ASM1815269v1	GCF_018152695.1	NCBI Annotation Release 102	165528346	Contig	2021-04-28			0	0	1	1	0	1
		Drosophila teissieri	Dtei	Prin_Dtei_1.1	GCF_016746235.2	NCBI Annotation Release 100	149494471	Chromosome	2021-08-03			0	0	1	1	0	1
		Drosophila virilis	Dvir	DvirRS2	GCF_003285735.1	NCBI Annotation Release 103	189443829	Contig	2018-10-23			0	0	1	1	0	1
		Drosophila willistoni	Dwil	dwil_caf1	GCF_000005925.1	NCBI Annotation Release 101	235516348	Scaffold	2006-08-03			0	0	1	1	0	1
		Drosophila yakuba	Dyak	Prin_Dyak_Tai18E2_2.1	GCF_016746365.2	NCBI Annotation Release 102	147883098	Chromosome	2021-07-30			0	0	1	1	0	1
		Glossina fuscipes	Gfus	Yale_Gfus_2	GCF_014805625.1	NCBI Annotation Release 100	390087113	Scaffold	2020-09-30			0	0	1	1	0	1
		Hermetia illucens	Hill	iHerIll2.2.curated.20191125	GCF_905115235.1	NCBI Annotation Release 100	1004932590	Chromosome	2020-11-21			0	0	1	1	0	1
		Lucilia cuprina	Lcup	Lcup_2.0	GCF_000699065.1	NCBI Annotation Release 100	378274262	Scaffold	2017-12-15			0	0	1	1	0	1
		Lucilia sericata	Lser	ASM1558622v1	GCF_015586225.1	NCBI Annotation Release 100	565289533	Contig	2020-11-18			0	0	1	1	0	1
		Musca domestica	Mdom	Musca_domestica-2.0.2	GCF_000371365.1	NCBI Annotation Release 102	750403944	Scaffold	2013-04-22			0	0	1	1	0	1
		Polypedilum vanderplanki	Pvan	Pv_5.2	GCA_018290095.1	From INSDC submitter	118968711	Chromosome	2021-05-13			0	0	1	1	0	1
		Rhagoletis pomonella	Rpom	Rhpom_1.0	GCF_013731165.1	NCBI Annotation Release 100	1223288327	Scaffold	2020-06-18			0	0	1	1	0	1
		Rhagoletis zephyria	Rzep	Rhagoletis_zephyria_1.0	GCF_001687245.1	NCBI Annotation Release 100	1113962544	Scaffold	2016-07-19			1	0	1	1	0	1
		Sarcophaga bullata	Sbul	ROC_SBull_1.0	GCA_005959815.1	From INSDC submitter	476287247	Scaffold	2019-06-04			0	0	1	1	0	1
		Scaptodrosophila lebanonensis	Sleb	SlebRS2	GCF_003285725.1	NCBI Annotation Release 100	247077949	Contig	2019-05-29			0	0	1	1	0	1
		Stomoxys calcitrans	Scal	Stomoxys_calcitrans-1.0.1	GCF_001015335.1	NCBI Annotation Release 100	971188624	Scaffold	2015-05-31			0	0	1	1	0	1
		Teleopsis dalmanni	Tdal	ASM223713v2	GCF_002237135.1	NCBI Annotation Release 100	623660103	Chromosome	2020-11-06			0	0	1	1	0	1
		Zeugodacus cucurbitae	Zcuc	ASM80634v1	GCF_000806345.1	NCBI Annotation Release 101	374804520	Scaffold	2014-12-23			0	0	1	1	0	1
